# Supplementary material for: Genetic signature of blind reintroductions of Iberian ibex (Capra pyrenaica) in Catalonia, Northeast Spain
Source: PLoS One. 2022 Sep 21;17(9):e0269873. doi: 10.1371/journal.pone.0269873 (PMC9491545; doi:10.1371/journal.pone.0269873)
Supplement: S4 File — (XLSX) [file pone.0269873.s004.xlsx]

## Sheet: Sheet1
Supporting Material 4. Multilocus genotypes of Capra hircus and Capra pyrenaica (from individuals sampled at Montgri, Monserrat and Tortosa i Beceit areas) generated in this study.
14	96	4	18	9	18	51
			Chircus	Montgri	montserrat	tortosa_beceit
CODE	SITE	ILSTS29		MILSTS076		OARFCB193		ETH10		MAF36		OarKP6		BM4505		BM1258		SR-CRSP-8		BM1818		URB058		BM1225		IDVGA30		JMP29
CH18004	Chircus	151	159	119	131	120	120	0	0	0	0	190	190	249	249	105	107	243	243	259	259	133	145	220	220	222	222	0	0
CH18006	Chircus	0	0	119	119	128	130	205	225	0	0	190	192	249	251	99	173	223	243	259	259	145	163	220	220	210	222	112	112
CH18021	Chircus	161	161	119	119	118	122	203	207	0	0	188	192	251	251	111	125	193	243	261	263	133	145	220	246	0	0	106	112
CH18022	Chircus	161	163	119	119	118	130	205	207	0	0	190	190	247	251	111	125	223	243	261	263	133	133	220	220	0	0	112	112
CH18023	Chircus	151	161	115	115	108	124	203	205	0	0	0	0	249	251	107	111	227	243	257	263	133	145	220	264	0	0	112	112
CH18024	Chircus	161	171	113	115	120	130	203	207	0	0	190	192	249	251	0	0	0	0	221	221	133	133	244	246	0	0	112	112
CH18025	Chircus	161	163	113	113	118	136	203	205	107	107	190	190	245	249	99	109	0	0	221	241	133	145	220	238	0	0	112	112
CH18026	Chircus	151	163	113	115	124	128	205	209	109	109	190	190	249	251	99	125	221	243	221	241	145	161	220	220	0	0	112	112
CH18027	Chircus	159	177	113	115	116	132	205	209	0	0	190	196	249	249	109	109	231	241	241	241	133	133	220	220	0	0	112	112
CH18028	Chircus	161	161	115	119	128	130	205	209	105	105	190	192	249	249	99	99	231	243	261	267	133	133	244	244	0	0	112	112
CH18029	Chircus	161	165	0	0	118	130	205	205	111	111	190	190	249	251	0	0	231	241	241	241	133	145	220	220	0	0	112	112
CH18030	Chircus	163	175	113	115	128	130	0	0	0	0	186	196	251	251	0	0	223	227	0	0	133	133	244	246	172	172	112	112
CH18031	Chircus	151	161	113	115	116	130	203	205	105	105	190	190	251	251	0	0	0	0	221	221	133	133	220	246	0	0	112	112
CH180007	Chircus	0	0	113	115	120	130	203	203	0	0	190	192	219	249	109	125	227	239	257	257	133	133	220	220	210	222	112	112
CH180010	Chircus	0	0	115	115	136	150	203	205	111	111	190	190	249	251	99	109	0	0	0	0	133	133	240	246	0	0	112	112
CH180012	Chircus	0	0	111	115	120	122	0	0	0	0	190	190	219	251	99	99	223	243	263	268	133	145	220	240	222	224	112	112
CH180018	Chircus	161	161	115	115	120	130	203	205	111	111	190	196	245	245	99	121	223	245	259	263	133	133	0	0	0	0	112	112
CH180019	Chircus	151	161	0	0	118	124	203	205	111	111	190	192	249	251	109	109	243	243	0	0	133	133	220	220	0	0	112	112
CP18092	montgri	177	177	133	135	118	120	201	201	115	115	190	190	279	279	0	0	219	221	259	259	139	139	240	248	172	194	122	128
CP18093	montgri	171	177	133	135	116	120	201	201	101	115	192	192	279	279	107	173	221	221	259	259	139	139	240	248	144	144	122	122
CP18094	montgri	173	177	133	141	116	120	0	0	101	111	198	198	279	279	0	0	0	0	259	259	139	139	240	248	0	0	122	122
CP18095	montgri	173	173	133	133	116	120	201	201	101	111	192	192	279	279	107	107	221	221	259	259	139	139	240	240	0	0	122	122
CP18096	montgri	0	0	0	0	116	120	201	201	101	111	190	190	279	279	0	0	221	221	261	261	139	139	248	248	0	0	122	122
CP19074	montgri	171	177	133	141	118	120	201	201	109	111	192	192	279	279	0	0	221	221	261	261	139	139	240	248	0	0	122	122
CP19075	montgri	0	0	141	141	120	120	201	201	115	115	188	188	233	281	0	0	221	221	259	261	139	139	240	240	236	236	122	128
CP190002	montgri	177	177	133	141	116	120	201	201	101	111	192	202	279	279	107	107	221	221	261	261	139	139	240	240	0	0	122	122
CP190003	montgri	173	177	133	135	120	120	199	199	111	111	190	190	279	279	0	0	221	221	0	0	139	139	240	240	0	0	122	122
CP19018	montserrat	169	169	131	133	116	122	199	199	109	121	190	192	219	233	173	271	221	239	261	263	159	163	240	246	0	0	122	122
CP19019	montserrat	171	171	133	133	116	116	199	207	109	121	190	190	219	233	0	0	221	239	0	0	0	0	240	246	0	0	124	128
CP19021	montserrat	171	171	133	133	116	122	191	199	109	121	192	200	0	0	0	0	221	239	263	263	159	163	240	246	0	0	122	128
CP19022	montserrat	171	171	133	135	120	122	199	199	109	121	190	190	287	287	173	173	0	0	263	263	157	163	246	246	0	0	124	124
CP19023	montserrat	171	171	133	135	116	116	0	0	121	121	190	190	287	287	0	0	0	0	259	261	0	0	240	246	172	194	122	128
CP19024	montserrat	171	171	133	135	116	122	199	207	119	121	192	192	0	0	173	271	221	235	261	261	163	163	240	240	172	194	122	128
CP19025	montserrat	171	171	133	135	116	120	0	0	121	121	188	190	219	233	0	0	221	221	259	263	159	163	240	246	236	242	124	128
CP19026	montserrat	171	171	133	135	116	120	207	207	109	109	190	192	275	275	0	0	221	239	261	263	0	0	240	246	172	194	122	124
CP19027	montserrat	171	171	133	135	116	120	189	199	119	121	0	0	279	287	99	99	231	235	261	263	0	0	240	246	172	194	122	124
CP19028	montserrat	171	171	133	135	116	120	201	201	109	121	190	190	287	287	99	173	235	243	261	263	157	163	240	246	172	194	124	124
CP19029	montserrat	171	171	133	135	116	122	0	0	109	121	0	0	275	287	0	0	235	235	259	263	0	0	246	248	158	172	122	124
CP19030	montserrat	171	171	133	135	116	122	199	207	109	121	190	190	275	275	99	173	221	221	259	283	159	163	240	248	0	0	122	128
CP19031	montserrat	171	175	133	135	116	122	199	207	109	121	190	192	275	287	0	0	221	221	261	263	163	163	240	246	172	194	124	124
CP19032	montserrat	171	173	133	135	116	122	201	201	109	121	190	192	287	287	0	0	221	235	259	263	0	0	240	246	0	0	124	128
CP19033	montserrat	173	175	133	135	120	122	0	0	109	121	190	192	233	275	99	99	219	221	261	263	0	0	240	240	0	0	124	128
CP19035	montserrat	171	175	0	0	116	120	199	207	121	121	192	192	275	287	0	0	235	237	259	263	157	159	240	240	0	0	122	122
CP19036	montserrat	171	171	133	133	122	122	0	0	109	121	192	192	233	275	99	173	221	235	261	261	159	159	240	246	242	242	122	128
CP19037	montserrat	171	171	133	143	114	116	201	217	121	121	190	192	233	279	0	0	221	221	261	263	159	163	246	246	236	236	122	128
CP3	tortosa_beceit	165	171	131	133	118	122	199	199	109	109	192	192	277	287	0	0	235	239	259	259	0	0	246	246	0	0	122	128
CP101	tortosa_beceit	171	173	133	133	118	120	199	207	109	109	188	190	275	275	99	127	221	243	261	263	159	163	0	0	236	242	122	128
CP103	tortosa_beceit	0	0	0	0	116	122	199	207	109	121	188	190	279	287	99	99	221	235	0	0	139	159	246	252	0	0	124	128
CP104	tortosa_beceit	173	173	133	133	116	122	199	207	119	121	188	190	277	279	0	0	235	243	259	261	0	0	246	246	0	0	128	128
CP106	tortosa_beceit	0	0	133	133	118	122	201	201	121	121	190	192	287	287	0	0	235	235	259	263	139	163	240	246	0	0	122	124
CP107	tortosa_beceit	171	171	0	0	116	122	207	207	117	121	188	190	277	279	0	0	235	235	259	263	163	163	240	240	0	0	122	124
CP108	tortosa_beceit	171	171	0	0	114	116	205	207	109	109	188	188	287	287	0	0	221	221	263	263	159	163	240	246	0	0	128	128
CP109	tortosa_beceit	171	171	0	0	118	122	199	201	119	121	192	192	277	277	0	0	221	221	259	261	161	163	246	252	0	0	122	124
CP111	tortosa_beceit	171	171	133	143	116	122	201	201	121	121	192	192	277	287	0	0	221	221	259	259	157	159	240	240	0	0	122	124
CP113	tortosa_beceit	171	171	133	145	114	116	201	201	121	121	190	190	277	287	0	0	221	221	261	263	0	0	240	240	0	0	122	124
CP114	tortosa_beceit	171	173	133	133	120	122	199	207	109	121	190	190	287	287	173	173	221	221	259	261	139	159	246	246	0	0	128	128
CP115	tortosa_beceit	171	175	133	133	116	120	199	207	109	109	188	190	281	287	0	0	221	243	259	261	159	163	240	246	0	0	122	124
CP116	tortosa_beceit	0	0	133	133	120	122	199	207	109	121	188	188	279	287	0	0	221	221	261	263	163	163	240	246	0	0	0	0
CP118	tortosa_beceit	171	171	133	133	114	116	199	201	109	109	190	190	277	287	0	0	221	235	259	261	161	161	240	246	0	0	122	124
CP119	tortosa_beceit	171	171	133	133	116	120	199	207	109	121	190	190	277	287	0	0	221	221	259	263	157	163	246	252	0	0	122	122
CP122	tortosa_beceit	171	173	133	133	116	122	0	0	109	121	188	190	277	277	99	173	235	235	259	259	157	163	246	246	242	242	122	128
CP123	tortosa_beceit	171	171	133	133	114	116	201	217	121	121	190	192	279	287	99	127	221	243	263	263	161	163	240	246	0	0	0	0
CP131	tortosa_beceit	171	173	133	133	116	122	199	199	109	121	188	188	233	275	99	173	221	237	261	261	159	159	240	248	242	242	122	128
CP141	tortosa_beceit	171	175	133	133	116	122	199	207	109	121	188	188	279	287	173	173	221	237	259	259	139	159	246	248	0	0	122	124
CP150	tortosa_beceit	171	171	133	133	116	122	199	199	109	121	184	184	279	287	99	127	221	235	261	263	159	163	246	246	236	236	124	128
CP306	tortosa_beceit	171	175	133	133	116	122	199	199	0	0	188	190	275	279	0	0	221	235	259	261	139	159	242	246	0	0	122	128
CP309	tortosa_beceit	0	0	133	133	0	0	199	207	109	121	190	190	275	279	173	173	221	235	259	263	139	141	246	248	0	0	122	124
CP313	tortosa_beceit	171	171	133	133	116	122	199	207	121	121	190	192	275	279	0	0	0	0	0	0	163	163	240	246	0	0	122	128
CP317	tortosa_beceit	0	0	133	133	116	122	0	0	109	109	190	190	287	287	0	0	221	235	259	259	161	163	246	246	0	0	122	128
CP327	tortosa_beceit	171	175	0	0	120	122	205	207	121	121	190	190	275	279	0	0	221	243	259	263	157	159	240	246	0	0	122	128
CP329	tortosa_beceit	173	175	133	133	120	122	201	211	109	121	192	192	275	275	0	0	241	243	263	263	159	163	246	248	236	242	122	128
CP333	tortosa_beceit	173	173	133	133	120	120	201	217	121	121	192	192	279	279	99	99	221	243	261	263	159	163	240	252	236	242	124	128
CP337	tortosa_beceit	0	0	133	143	0	0	207	215	109	121	188	190	275	287	99	173	221	221	259	263	159	159	244	246	236	236	122	128
CP16062	tortosa_beceit	0	0	133	133	120	122	201	211	109	121	192	192	275	287	0	0	221	221	261	263	163	163	240	240	0	0	124	124
CP16067	tortosa_beceit	0	0	133	133	0	0	207	207	109	121	190	190	287	287	0	0	221	221	259	261	157	163	240	246	0	0	124	128
CP16068	tortosa_beceit	171	171	133	133	116	120	201	217	109	109	192	192	287	287	99	127	221	221	259	261	159	159	238	240	236	242	124	128
CP16069	tortosa_beceit	171	171	133	143	114	116	201	201	109	121	190	190	275	275	0	0	221	221	261	263	0	0	0	0	242	242	0	0
CP16082	tortosa_beceit	171	173	133	143	114	116	0	0	121	121	192	192	275	279	99	127	221	239	259	259	163	163	232	232	0	0	122	122
CP16087	tortosa_beceit	171	171	133	133	116	122	207	207	121	121	192	192	275	287	0	0	221	221	0	0	0	0	240	246	0	0	122	128
CP16089	tortosa_beceit	171	171	133	133	116	122	201	201	109	109	194	194	275	287	0	0	221	221	259	259	0	0	238	240	0	0	122	122
CP16090	tortosa_beceit	171	175	133	133	118	120	201	211	109	121	190	192	275	279	0	0	221	221	259	261	159	163	246	252	0	0	0	0
CP17025	tortosa_beceit	0	0	115	133	116	120	201	211	109	121	190	192	275	287	99	127	221	235	261	261	139	159	248	252	236	242	124	124
CP17039	tortosa_beceit	171	171	141	143	114	116	201	201	109	109	192	192	279	287	0	0	0	0	259	261	159	163	244	246	0	0	128	128
CP17042	tortosa_beceit	171	175	133	133	116	118	0	0	109	121	192	192	275	287	99	173	221	237	263	263	159	163	240	248	236	236	122	128
CP17058	tortosa_beceit	171	171	133	133	0	0	201	211	109	121	190	190	275	287	99	173	221	237	263	263	139	159	246	248	236	236	122	124
CP17070	tortosa_beceit	171	171	133	133	114	120	0	0	109	109	190	192	275	279	97	99	221	243	261	263	159	159	232	232	236	236	110	110
CP17076	tortosa_beceit	171	171	133	133	116	116	201	211	109	109	190	192	279	281	197	199	221	221	259	261	157	163	240	246	236	242	124	128
CP17078	tortosa_beceit	171	175	133	133	118	122	199	199	109	121	190	192	287	287	173	173	0	0	261	263	0	0	240	240	0	0	0	0
CP17080	tortosa_beceit	171	173	133	133	118	120	201	201	109	121	190	192	275	279	173	173	0	0	261	261	0	0	240	252	0	0	0	0
CP111234	tortosa_beceit	173	173	133	133	116	116	0	0	109	121	190	192	287	287	99	173	221	243	261	261	139	139	246	246	242	242	122	122
CP111254	tortosa_beceit	171	171	133	133	116	116	199	215	109	121	190	192	275	287	97	99	221	243	263	263	139	157	232	232	0	0	110	122
CP111256	tortosa_beceit	171	171	133	133	0	0	199	207	109	121	190	190	275	275	0	0	0	0	259	259	159	163	246	246	0	0	124	124
CP111257	tortosa_beceit	173	173	133	133	120	122	207	207	109	121	190	192	287	287	173	173	0	0	261	263	159	163	246	252	0	0	122	124
CP85_08	tortosa_beceit	171	175	133	145	118	122	0	0	109	121	190	192	275	287	0	0	221	221	259	259	0	0	240	246	0	0	122	128
MSA044	tortosa_beceit	171	171	145	147	116	116	0	0	121	121	190	192	275	279	99	173	221	235	259	263	163	163	246	246	236	242	128	128
MSA114	tortosa_beceit	171	171	133	143	116	122	199	207	109	121	190	190	279	279	0	0	221	221	261	263	163	163	248	248	194	194	128	128
